# Supplementary material for: Dietary Fat Intake: Associations with Dietary Patterns and Postmenopausal Breast Cancer—A Case-Control Study
Source: Cancers (Basel). 2022 Mar 28;14(7):1724. doi: 10.3390/cancers14071724 (PMC8997044; doi:10.3390/cancers14071724)
Supplement: Supplementary file 1 [file cancers-14-01724-s001.zip]

Archive with 1 entries (1 files):
- cancers-1630961-supp-final.pdf
